# Supplementary material for: Eco-Fabrication of Rigid Lignofoams with Porous Cellular Channels Coated by Polypropylene Films for Thermal Insulation Materials
Source: Polymers (Basel). 2026 Feb 25;18(5):548. doi: 10.3390/polym18050548 (PMC12986854; doi:10.3390/polym18050548)
Supplement: Supplementary file 1 [file polymers-18-00548-s001.zip]

Archive with 1 entries (1 files):
- polymers-4158944-supplementary.pdf
